# Supplementary material for: A new species of Dactylolabis subgenus Dactylolabis Osten Sacken, 1860 from China (Diptera, Limoniidae)
Source: Zookeys. 2021 Jun 28;1047:91–100. doi: 10.3897/zookeys.1047.62033 (PMC8257563; doi:10.3897/zookeys.1047.62033)
Supplement: XML Treatment for Dactylolabis (Dactylolabis) gracilistylus [file zookeys.1047.62033-treatment1.xml]

<!DOCTYPE tp:taxon-treatment
  PUBLIC "-//TaxonX//DTD Taxonomic Treatment Publishing DTD v0 20100105//EN" "tax-treatment-NSO.dtd">
<tp:taxon-treatment xmlns:tp="http://www.plazi.org/taxpub"><tp:treatment-meta><kwd-group><label>Taxon classification</label><kwd><named-content xmlns:xlink="http://www.w3.org/1999/xlink" content-type="kingdom">Animalia</named-content></kwd><kwd><named-content xmlns:xlink="http://www.w3.org/1999/xlink" content-type="order">Diptera</named-content></kwd><kwd><named-content xmlns:xlink="http://www.w3.org/1999/xlink" content-type="family">Tipulidae</named-content></kwd></kwd-group><mixed-citation publication-type="journal"><person-group><name><surname>Gao</surname><given-names>Shang</given-names></name><name><surname>Zhang</surname><given-names>Bing</given-names></name><name><surname>Yang</surname><given-names>Ding</given-names></name></person-group><article-title>A new species of <tp:taxon-name><tp:taxon-name-part taxon-name-part-type="genus" reg="Dactylolabis">Dactylolabis</tp:taxon-name-part> <tp:taxon-name-part taxon-name-part-type="infraspecific-rank">subgenus</tp:taxon-name-part> <tp:taxon-name-part taxon-name-part-type="subgenus" reg="Dactylolabis">Dactylolabis</tp:taxon-name-part></tp:taxon-name> Osten Sacken, 1860 from China (<tp:taxon-name><tp:taxon-name-part taxon-name-part-type="order">Diptera</tp:taxon-name-part></tp:taxon-name>, <tp:taxon-name><tp:taxon-name-part taxon-name-part-type="family">Limoniidae</tp:taxon-name-part></tp:taxon-name>)</article-title><source>Zookeys</source><day>28</day><month>6</month><year>2021</year><volume>1047</volume><fpage>91</fpage><lpage>100</lpage><pub-id pub-id-type="doi">10.3897/zookeys.1047.62033</pub-id></mixed-citation></tp:treatment-meta><tp:nomenclature><tp:taxon-name><object-id xmlns:xlink="http://www.w3.org/1999/xlink" content-type="arpha" xlink:type="simple">89C74502-1E0C-578B-BD07-F038CC40A959</object-id>
              <tp:taxon-name-part taxon-name-part-type="genus" reg="Dactylolabis">Dactylolabis</tp:taxon-name-part> (<tp:taxon-name-part taxon-name-part-type="subgenus" reg="Dactylolabis">Dactylolabis</tp:taxon-name-part>) <tp:taxon-name-part taxon-name-part-type="species" reg="gracilistylus">gracilistylus</tp:taxon-name-part></tp:taxon-name><tp:taxon-authority>Alexander, 1926</tp:taxon-authority><xref ref-type="fig" rid="F1">Figs 1–3</xref><xref ref-type="fig" rid="F2">, 4–7</xref><tp:nomenclature-citation-list><tp:nomenclature-citation><tp:taxon-name>
                  <tp:taxon-name-part taxon-name-part-type="genus" reg="Dactylolabis">Dactylolabis</tp:taxon-name-part> <tp:taxon-name-part taxon-name-part-type="species" reg="gracilistylus">gracilistylus</tp:taxon-name-part></tp:taxon-name><comment>Alexander, 1926: 372. Type locality: China: Zhejiang.</comment></tp:nomenclature-citation></tp:nomenclature-citation-list></tp:nomenclature><tp:treatment-sec sec-type="diagnosis" id="SECID0E4NAC"><title>Diagnosis.</title><p>Wing yellowish hyaline, pterostigma brownish. Vein <italic>R<sub>3</sub></italic> as long as vein <italic>R<sub>2+3</sub></italic>. Veins <italic>R<sub>4</sub></italic> and <italic>R<sub>5</sub></italic> relatively straight. Vein <italic>M<sub>1</sub></italic> as long as vein <italic>M<sub>1+2</sub></italic>. Crossvein <italic>m-cu</italic> located before or near base of cell <italic>dm.</italic> Posterior margin of <abbrev xmlns:xlink="http://www.w3.org/1999/xlink" xlink:title="ninth tergite" id="ABBRID0E6OAC" xlink:type="simple">9t</abbrev> with an M-shaped process and a shallow V-shaped notch at middle. Inner gonostylus slender, curved; gonocoxite very elongate and slender, more than twice as long as outer gonostylus. Aedeagus very big, with a shallow V-shaped notch at posterior margin.</p></tp:treatment-sec><tp:treatment-sec sec-type="redescription" id="SECID0EDPAC"><title>Redescription.</title><p><bold>Male</bold> (<italic>n</italic> = 3). Body length 8.2–8.5 mm, wing length 8.4–8.8 mm, antenna length 1.6–1.7 mm.</p><p><bold><italic>Head</italic></bold> (Figs <xref ref-type="fig" rid="F1">1</xref>, <xref ref-type="fig" rid="F1">2</xref>) dark brown with pale gray pollen. Vertex with long setae. Rostrum and palpus brown. Antenna brown.</p><p><bold><italic>Thorax</italic></bold> (Figs <xref ref-type="fig" rid="F1">1</xref>, <xref ref-type="fig" rid="F1">2</xref>) mostly dark brown with gray pollen. Pronotum rather long; mesonotum brownish, prescutum dark brown with pale gray pollen. Thoracic pleuron mostly dark brown with dense gray pollen. Legs: coxae brown with gray pollen; trochanters brownish-yellow; femora more yellow at base, brownish-yellow at tip; tibiae brownish-yellow; tarsi brown. Wing (Figs <xref ref-type="fig" rid="F1">1</xref>, <xref ref-type="fig" rid="F1">3</xref>) yellowish hyaline, pterostigma more brownish; veins brownish. Venation: <italic>Rs</italic> long; <italic>R<sub>2</sub></italic> relatively oblique; <italic>R<sub>3</sub></italic> as long as <italic>R<sub>2+3</sub></italic>; <italic>R<sub>4</sub></italic> and <italic>R<sub>5</sub></italic> relatively straight; <italic>M<sub>1</sub></italic> as long as <italic>M<sub>1+2</sub></italic>; <italic>m-cu</italic> located before or near base of cell <italic>dm.</italic> Halter (Fig. <xref ref-type="fig" rid="F1">1</xref>) length approximately 1.3 mm, halter stem yellowish; halter brownish.</p><fig id="F1" position="float" orientation="portrait"><object-id xmlns:xlink="http://www.w3.org/1999/xlink" content-type="doi" xlink:type="simple">10.3897/zookeys.1047.62033.figures1-3</object-id><object-id xmlns:xlink="http://www.w3.org/1999/xlink" content-type="arpha" xlink:type="simple">756DFAAE-69D1-5D37-89FC-B0E37B4024E5</object-id><label>Figures 1–3.</label><caption><p><tp:taxon-name><tp:taxon-name-part taxon-name-part-type="genus" reg="Dactylolabis">Dactylolabis</tp:taxon-name-part> (<tp:taxon-name-part taxon-name-part-type="subgenus" reg="Dactylolabis">Dactylolabis</tp:taxon-name-part>) <tp:taxon-name-part taxon-name-part-type="species" reg="gracilistylus">gracilistylus</tp:taxon-name-part></tp:taxon-name> Alexander, 1926, male <bold>1</bold> habitus, lateral view <bold>2</bold> head and thorax, dorsal view <bold>3</bold> right wing. Scale bars: 1 mm.</p></caption><graphic xmlns:xlink="http://www.w3.org/1999/xlink" xlink:href="zookeys-1047-091-g001.jpg" position="float" orientation="portrait" xlink:type="simple" id="oo_560361.jpg"><uri content-type="original_file" xlink:type="simple">https://binary.pensoft.net/fig/560361</uri></graphic></fig><p><bold><italic>Abdomen</italic></bold> (Fig. <xref ref-type="fig" rid="F1">1</xref>) elongated, tergites brownish-yellow, sternites dark brown.</p><p><bold><italic>Hypopygium</italic></bold> (Figs <xref ref-type="fig" rid="F1">1</xref>, <xref ref-type="fig" rid="F2">4–7</xref>) dark brown with brownish setae. Surface of <abbrev xmlns:xlink="http://www.w3.org/1999/xlink" xlink:title="ninth tergite" id="ABBRID0EVDAE" xlink:type="simple">9t</abbrev> with plenty of long setae, posterior margin with an M-shaped process, medially with a shallow V-shaped notch; posterior margin of <abbrev xmlns:xlink="http://www.w3.org/1999/xlink" xlink:title="ninth sternite" id="ABBRID0EZDAE" xlink:type="simple">9s</abbrev> with plenty of long setae; outer gonostylus cylindrical; inner gonostylus slender, curved; gonocoxite very elongate and slender, more than twice as long as outer gonostylus; aedeagus hyaline, very big, posterior margin with a shallow V-shaped notch.</p><fig id="F2" position="float" orientation="portrait"><object-id xmlns:xlink="http://www.w3.org/1999/xlink" content-type="doi" xlink:type="simple">10.3897/zookeys.1047.62033.figures4-7</object-id><object-id xmlns:xlink="http://www.w3.org/1999/xlink" content-type="arpha" xlink:type="simple">B222C925-EE88-59A0-9290-3B7574811F05</object-id><label>Figures 4–7</label><caption><p>. <tp:taxon-name><tp:taxon-name-part taxon-name-part-type="genus" reg="Dactylolabis">Dactylolabis</tp:taxon-name-part> (<tp:taxon-name-part taxon-name-part-type="subgenus" reg="Dactylolabis">Dactylolabis</tp:taxon-name-part>) <tp:taxon-name-part taxon-name-part-type="species" reg="gracilistylus">gracilistylus</tp:taxon-name-part></tp:taxon-name> Alexander, 1926, male <bold>4</bold> hypopygium, dorsal view <bold>5</bold> hypopygium, ventral view <bold>6</bold> aedeagal complex, dorsal view <bold>7</bold> aedeagal complex, ventral view. Scale bars: 1 mm (<bold>4, 5</bold>); 0.5 mm (<bold>6, 7</bold>).</p></caption><graphic xmlns:xlink="http://www.w3.org/1999/xlink" xlink:href="zookeys-1047-091-g002.jpg" position="float" orientation="portrait" xlink:type="simple" id="oo_560362.jpg"><uri content-type="original_file" xlink:type="simple">https://binary.pensoft.net/fig/560362</uri></graphic></fig><p><bold>Female.</bold> Similar to male (<xref ref-type="bibr" rid="B1">Alexander 1926</xref>: 372).</p></tp:treatment-sec><tp:treatment-sec sec-type="material" id="SECID0EMFAE"><title>Material examined.</title><p>1 male (<named-content xmlns:xlink="http://www.w3.org/1999/xlink" content-type="dwc:institutional_code" xlink:type="simple">CAU</named-content>), China: Zhejiang, Yuyao, Siming Mountain, 1980.IV.27, Jikun Yang. 1 male (<named-content xmlns:xlink="http://www.w3.org/1999/xlink" content-type="dwc:institutional_code" xlink:type="simple">CAU</named-content>), China: Zhejiang, Qingyuan, Baishanzu, 1984.IV.19, Hong Wu. 1 male (<named-content xmlns:xlink="http://www.w3.org/1999/xlink" content-type="dwc:institutional_code" xlink:type="simple">CAU</named-content>), China: Zhejiang, Deqing, Mogan Mountain, 1991.IV.20.</p></tp:treatment-sec><tp:treatment-sec sec-type="distribution" id="SECID0EKGAE"><title>Distribution.</title><p>China (Zhejiang).</p></tp:treatment-sec><ref-list><ref id="B1"><mixed-citation xmlns:xlink="http://www.w3.org/1999/xlink" xlink:type="simple"><person-group><name name-style="western"><surname>Alexander</surname><given-names>CP</given-names></name></person-group> (<year>1926</year>) <article-title>New or little-known <tp:taxon-name><tp:taxon-name-part taxon-name-part-type="family">Tipulidae</tp:taxon-name-part></tp:taxon-name> from eastern Asia (<tp:taxon-name><tp:taxon-name-part taxon-name-part-type="order">Diptera</tp:taxon-name-part></tp:taxon-name>). Part I.</article-title><source>Philippine Journal of Science</source><volume>31</volume>: <fpage>363</fpage>–<lpage>383</lpage>.</mixed-citation></ref></ref-list></tp:taxon-treatment>
