# Supplementary material for: A new species of Dactylolabis subgenus Dactylolabis Osten Sacken, 1860 from China (Diptera, Limoniidae)
Source: Zookeys. 2021 Jun 28;1047:91–100. doi: 10.3897/zookeys.1047.62033 (PMC8257563; doi:10.3897/zookeys.1047.62033)
Supplement: XML Treatment for Dactylolabis (Dactylolabis) mokanica [file zookeys.1047.62033-treatment2.xml]

<!DOCTYPE tp:taxon-treatment
  PUBLIC "-//TaxonX//DTD Taxonomic Treatment Publishing DTD v0 20100105//EN" "tax-treatment-NSO.dtd">
<tp:taxon-treatment xmlns:tp="http://www.plazi.org/taxpub"><tp:treatment-meta><kwd-group><label>Taxon classification</label><kwd><named-content xmlns:xlink="http://www.w3.org/1999/xlink" content-type="kingdom">Animalia</named-content></kwd><kwd><named-content xmlns:xlink="http://www.w3.org/1999/xlink" content-type="order">Diptera</named-content></kwd><kwd><named-content xmlns:xlink="http://www.w3.org/1999/xlink" content-type="family">Tipulidae</named-content></kwd></kwd-group><mixed-citation publication-type="journal"><person-group><name><surname>Gao</surname><given-names>Shang</given-names></name><name><surname>Zhang</surname><given-names>Bing</given-names></name><name><surname>Yang</surname><given-names>Ding</given-names></name></person-group><article-title>A new species of <tp:taxon-name><tp:taxon-name-part taxon-name-part-type="genus" reg="Dactylolabis">Dactylolabis</tp:taxon-name-part> <tp:taxon-name-part taxon-name-part-type="infraspecific-rank">subgenus</tp:taxon-name-part> <tp:taxon-name-part taxon-name-part-type="subgenus" reg="Dactylolabis">Dactylolabis</tp:taxon-name-part></tp:taxon-name> Osten Sacken, 1860 from China (<tp:taxon-name><tp:taxon-name-part taxon-name-part-type="order">Diptera</tp:taxon-name-part></tp:taxon-name>, <tp:taxon-name><tp:taxon-name-part taxon-name-part-type="family">Limoniidae</tp:taxon-name-part></tp:taxon-name>)</article-title><source>Zookeys</source><day>28</day><month>6</month><year>2021</year><volume>1047</volume><fpage>91</fpage><lpage>100</lpage><pub-id pub-id-type="doi">10.3897/zookeys.1047.62033</pub-id></mixed-citation></tp:treatment-meta><tp:nomenclature><tp:taxon-name><object-id xmlns:xlink="http://www.w3.org/1999/xlink" content-type="arpha" xlink:type="simple">95F1CDA7-A724-54FB-9CE8-DA7C2AB806CC</object-id>
              <tp:taxon-name-part taxon-name-part-type="genus" reg="Dactylolabis">Dactylolabis</tp:taxon-name-part> (<tp:taxon-name-part taxon-name-part-type="subgenus" reg="Dactylolabis">Dactylolabis</tp:taxon-name-part>) <tp:taxon-name-part taxon-name-part-type="species" reg="mokanica">mokanica</tp:taxon-name-part></tp:taxon-name><tp:taxon-authority>Alexander, 1940</tp:taxon-authority><xref ref-type="fig" rid="F3">Figs 8–10</xref><tp:nomenclature-citation-list><tp:nomenclature-citation><tp:taxon-name>
                  <tp:taxon-name-part taxon-name-part-type="genus" reg="Dactylolabis">Dactylolabis</tp:taxon-name-part> <tp:taxon-name-part taxon-name-part-type="species" reg="mokanica">mokanica</tp:taxon-name-part></tp:taxon-name><comment>Alexander, 1940: 22. Type locality: China: Zhejiang: Mogan Mountain.</comment></tp:nomenclature-citation></tp:nomenclature-citation-list></tp:nomenclature><tp:treatment-sec sec-type="diagnosis" id="SECID0EHIAE"><title>Diagnosis.</title><p>Tips of veins <italic>A<sub>1</sub></italic> and <italic>Cup</italic> with brownish markings. Vein <italic>R<sub>3</sub></italic> as long as vein <italic>R<sub>2+3</sub></italic>. Vein <italic>R<sub>4</sub></italic> relatively curved at tip. Vein <italic>M<sub>1</sub></italic> about twice as long as vein <italic>M<sub>1+2</sub></italic>. Crossvein <italic>m-cu</italic> located at basal 1/3 of cell <italic>dm</italic>.</p></tp:treatment-sec><tp:treatment-sec sec-type="distribution" id="SECID0ELJAE"><title>Distribution.</title><p>China (Zhejiang).</p></tp:treatment-sec><tp:treatment-sec sec-type="material" id="SECID0EQJAE"><title>Material examined.</title><p><bold><italic>Holotype</italic></bold>, male, China: “Chekiang: Mokan Shan” (= Zhejiang: Mogan Mountain), April 30, 1936, Institute of Zoology, China Academy of Sciences, accession no. IOZ(E) 201063 (<named-content xmlns:xlink="http://www.w3.org/1999/xlink" content-type="dwc:institutional_code" xlink:type="simple">IZCAS</named-content>).</p><fig id="F3" position="float" orientation="portrait"><object-id xmlns:xlink="http://www.w3.org/1999/xlink" content-type="doi" xlink:type="simple">10.3897/zookeys.1047.62033.figures8-10</object-id><object-id xmlns:xlink="http://www.w3.org/1999/xlink" content-type="arpha" xlink:type="simple">047C5955-1CC9-5404-A88C-DA5E9E0ACF10</object-id><label>Figures 8–10.</label><caption><p><tp:taxon-name><tp:taxon-name-part taxon-name-part-type="genus" reg="Dactylolabis">Dactylolabis</tp:taxon-name-part> (<tp:taxon-name-part taxon-name-part-type="subgenus" reg="Dactylolabis">Dactylolabis</tp:taxon-name-part>) <tp:taxon-name-part taxon-name-part-type="species" reg="mokanica">mokanica</tp:taxon-name-part></tp:taxon-name> Alexander, 1940, male <bold>8</bold> habitus, lateral view <bold>9</bold> head and thorax, dorsal view <bold>10</bold> left wing.</p></caption><graphic xmlns:xlink="http://www.w3.org/1999/xlink" xlink:href="zookeys-1047-091-g003.jpg" position="float" orientation="portrait" xlink:type="simple" id="oo_560363.jpg"><uri content-type="original_file" xlink:type="simple">https://binary.pensoft.net/fig/560363</uri></graphic></fig></tp:treatment-sec></tp:taxon-treatment>
