# Supplementary material for: A new species of Dactylolabis subgenus Dactylolabis Osten Sacken, 1860 from China (Diptera, Limoniidae)
Source: Zookeys. 2021 Jun 28;1047:91–100. doi: 10.3897/zookeys.1047.62033 (PMC8257563; doi:10.3897/zookeys.1047.62033)
Supplement: XML Treatment for Dactylolabis (Dactylolabis) wudangensis [file zookeys.1047.62033-treatment3.xml]

<!DOCTYPE tp:taxon-treatment
  PUBLIC "-//TaxonX//DTD Taxonomic Treatment Publishing DTD v0 20100105//EN" "tax-treatment-NSO.dtd">
<tp:taxon-treatment xmlns:tp="http://www.plazi.org/taxpub"><tp:treatment-meta><kwd-group><label>Taxon classification</label><kwd><named-content xmlns:xlink="http://www.w3.org/1999/xlink" content-type="kingdom">Animalia</named-content></kwd><kwd><named-content xmlns:xlink="http://www.w3.org/1999/xlink" content-type="order">Diptera</named-content></kwd><kwd><named-content xmlns:xlink="http://www.w3.org/1999/xlink" content-type="family">Tipulidae</named-content></kwd></kwd-group><mixed-citation publication-type="journal"><person-group><name><surname>Gao</surname><given-names>Shang</given-names></name><name><surname>Zhang</surname><given-names>Bing</given-names></name><name><surname>Yang</surname><given-names>Ding</given-names></name></person-group><article-title>A new species of <tp:taxon-name><tp:taxon-name-part taxon-name-part-type="genus" reg="Dactylolabis">Dactylolabis</tp:taxon-name-part> <tp:taxon-name-part taxon-name-part-type="infraspecific-rank">subgenus</tp:taxon-name-part> <tp:taxon-name-part taxon-name-part-type="subgenus" reg="Dactylolabis">Dactylolabis</tp:taxon-name-part></tp:taxon-name> Osten Sacken, 1860 from China (<tp:taxon-name><tp:taxon-name-part taxon-name-part-type="order">Diptera</tp:taxon-name-part></tp:taxon-name>, <tp:taxon-name><tp:taxon-name-part taxon-name-part-type="family">Limoniidae</tp:taxon-name-part></tp:taxon-name>)</article-title><source>Zookeys</source><day>28</day><month>6</month><year>2021</year><volume>1047</volume><fpage>91</fpage><lpage>100</lpage><pub-id pub-id-type="doi">10.3897/zookeys.1047.62033</pub-id></mixed-citation></tp:treatment-meta><tp:nomenclature><tp:taxon-name><object-id xmlns:xlink="http://www.w3.org/1999/xlink" content-type="arpha" xlink:type="simple">DD433089-83AA-560C-8E17-530A8523E3FC</object-id>
              <tp:taxon-name-part taxon-name-part-type="genus" reg="Dactylolabis">Dactylolabis</tp:taxon-name-part> (<tp:taxon-name-part taxon-name-part-type="subgenus" reg="Dactylolabis">Dactylolabis</tp:taxon-name-part>) <tp:taxon-name-part taxon-name-part-type="species" reg="wudangensis">wudangensis</tp:taxon-name-part><object-id xmlns:xlink="http://www.w3.org/1999/xlink" content-type="zoobank" xlink:type="simple">http://zoobank.org/8882A009-75B2-4B7D-B5F6-B0A935B1CA4C</object-id></tp:taxon-name><tp:taxon-status xmlns:xlink="http://www.w3.org/1999/xlink" xlink:type="simple">sp. nov.</tp:taxon-status><xref ref-type="fig" rid="F4">Figs 11–17</xref><xref ref-type="fig" rid="F5">, 18–21</xref></tp:nomenclature><tp:treatment-sec sec-type="diagnosis" id="SECID0EWMAE"><title>Diagnosis.</title><p>Cell <italic>r<sub>1</sub></italic> relatively broad at pterostigma. Vein <italic>R<sub>3</sub></italic> shorter than vein <italic>R<sub>2+3</sub></italic>. Vein <italic>R<sub>4</sub></italic> relatively curved at tip. Vein <italic>M<sub>1</sub></italic> about twice as long as vein <italic>M<sub>1+2</sub></italic>. Crossvein <italic>m-cu</italic> located at 1/5 of cell <italic>dm.</italic> Posterior margin of <abbrev xmlns:xlink="http://www.w3.org/1999/xlink" xlink:title="ninth tergite" id="ABBRID0EYNAE" xlink:type="simple">9t</abbrev> with an M-shaped process and a deep V-shaped notch at middle. Inner gonostylus stubbier than outer gonostylus, curved. Gonocoxite rather short, as long as outer gonostylus. Aedeagus very big, with an elongated tip at posterior margin.</p></tp:treatment-sec><tp:treatment-sec sec-type="description" id="SECID0E3NAE"><title>Description.</title><p><bold>Male</bold> (<italic>n</italic> = 3). Body length 7.2–10.1 mm, wing length 14.2–18.8 mm, antenna length 2.2–2.4 mm.</p><p><bold><italic>Head</italic></bold> (Figs <xref ref-type="fig" rid="F4">11</xref>, <xref ref-type="fig" rid="F4">12</xref>) dark brown with gray pollen. Rostrum and palpus brown. Antenna brown.</p><p><bold><italic>Thorax</italic></bold> (Figs <xref ref-type="fig" rid="F4">11</xref>, <xref ref-type="fig" rid="F4">12</xref>) mostly dark brown with gray pollen. Pronotum rather long; mesonotum brownish, prescutum brown with four dark brown stripes. Thoracic pleuron mostly dark brown with pale gray pollen. Legs: base of coxae brown, tip of coxae and trochanters brownish-yellow; femora more yellow at base, brown at tip; tibiae and tarsi brown. Wing (Figs <xref ref-type="fig" rid="F4">11</xref>, <xref ref-type="fig" rid="F4">17</xref>) yellowish hyaline, pterostigma more brownish, and with brownish markings near base of wing, origin of <italic>Rs</italic>, around crossvein <italic>sc-r</italic> and vein <italic>R<sub>2</sub></italic>, base of vein <italic>R<sub>4</sub></italic>, crossveins <italic>r-m</italic> and <italic>m-m</italic>, crossvein <italic>m-cu</italic>, and vein <italic>CuA</italic>; veins brown. Venation: cell <italic>r<sub>1</sub></italic> relatively broad at pterostigma; <italic>Rs</italic> long; <italic>R<sub>2</sub></italic> relatively straight; <italic>R<sub>3</sub></italic> shorter than <italic>R<sub>2+3</sub></italic>; <italic>R<sub>4</sub></italic> relatively curved at tip; <italic>R<sub>5</sub></italic> relatively straight; <italic>M<sub>1</sub></italic> about twice as long as <italic>M<sub>1+2</sub></italic>; <italic>m-cu</italic> located at 1/5 of cell <italic>dm.</italic> Halter (Figs <xref ref-type="fig" rid="F4">11</xref>, <xref ref-type="fig" rid="F4">12</xref>) approximately 2.2 mm long, stem yellowish, rest gray.</p><p><bold><italic>Abdomen</italic></bold> (Fig. <xref ref-type="fig" rid="F4">11</xref>) mostly dark brown with brownish-yellow setae.</p><p><bold><italic>Hypopygium</italic></bold> (Figs <xref ref-type="fig" rid="F4">11</xref>, <xref ref-type="fig" rid="F5">18–21</xref>) brown with brownish setae. Surface of <abbrev xmlns:xlink="http://www.w3.org/1999/xlink" xlink:title="ninth tergite" id="ABBRID0EISAE" xlink:type="simple">9t</abbrev> with numerous long setae, posterior margin with an M-shaped process, with a deep V-shaped notch at middle; outer gonostylus cylindrical; inner gonostylus stubby, curved; gonocoxite rather short, as long as outer gonostylus; aedeagus hyaline, very big, with an elongated tip at posterior margin.</p><p><bold>Female</bold> (<italic>n</italic> = 1). Similar to male. Body length 8.6 mm, wing length 13.5 mm, antenna length 2.3 mm.</p><p><bold><italic>Ovipositor</italic></bold> (Figs <xref ref-type="fig" rid="F4">13–16</xref>) brown with yellow setae. Cercus reddish-brown, broadened at base. Hypogynial valve yellow, narrowed toward tip, longer than cercus.</p></tp:treatment-sec><tp:treatment-sec sec-type="type material" id="SECID0E4SAE"><title>Type material.</title><p><bold><italic>Holotype</italic></bold>: male (<named-content xmlns:xlink="http://www.w3.org/1999/xlink" content-type="dwc:institutional_code" xlink:type="simple">CAU</named-content>), China: Hubei, Danjiangkou, Wudang Mountain, 1600 m, 1984.VI.31, Jikun Yang. <bold><italic>Paratypes</italic></bold>: 2 males, 1 female (<named-content xmlns:xlink="http://www.w3.org/1999/xlink" content-type="dwc:institutional_code" xlink:type="simple">CAU</named-content>), China: Hubei, Danjiangkou, Wudang Mountain, 1600 m, 1984.VI.31, Jikun Yang.</p></tp:treatment-sec><tp:treatment-sec sec-type="distribution" id="SECID0E2TAE"><title>Distribution.</title><p>China (Hubei).</p></tp:treatment-sec><tp:treatment-sec sec-type="etymology" id="SECID0EAUAE"><title>Etymology.</title><p>The species is named after the type locality, Wudang Mountain.</p></tp:treatment-sec><tp:treatment-sec sec-type="remarks" id="SECID0EFUAE"><title>Remarks.</title><p>The new species is somewhat similar to <tp:taxon-name><tp:taxon-name-part taxon-name-part-type="genus" reg="Dactylolabis">D.</tp:taxon-name-part> (<tp:taxon-name-part taxon-name-part-type="subgenus" reg="Dactylolabis">D.</tp:taxon-name-part>) <tp:taxon-name-part taxon-name-part-type="species" reg="mokanica">mokanica</tp:taxon-name-part></tp:taxon-name> Alexander, 1940 from China (Zhejiang), but can be separated from the latter by crossvein <italic>sc-r</italic> slightly longer than crossvein <italic>R<sub>1</sub></italic>, <italic>m-cu</italic> located at 1/5 of cell <italic>dm</italic>, and tips of veins <italic>A<sub>1</sub></italic> and <italic>CuA</italic> without brownish markings (Figs <xref ref-type="fig" rid="F4">11</xref>, <xref ref-type="fig" rid="F4">17</xref>). In <tp:taxon-name><tp:taxon-name-part taxon-name-part-type="genus" reg="Dactylolabis">D.</tp:taxon-name-part> (<tp:taxon-name-part taxon-name-part-type="subgenus" reg="Dactylolabis">D.</tp:taxon-name-part>) <tp:taxon-name-part taxon-name-part-type="species" reg="mokanica">mokanica</tp:taxon-name-part></tp:taxon-name>, crossvein <italic>sc-r</italic> is shorter than vein <italic>R<sub>1</sub></italic>, crossvein <italic>m-cu</italic> is located at 1/3 of cell <italic>dm</italic>, and the tips of veins <italic>A<sub>1</sub></italic> and <italic>CuA</italic> have brownish markings (Fig. <xref ref-type="fig" rid="F3">10</xref>; <xref ref-type="bibr" rid="B2">Alexander 1940</xref>: p. 22, fig. 12). The new species is somewhat similar to <tp:taxon-name><tp:taxon-name-part taxon-name-part-type="genus" reg="Dactylolabis">D.</tp:taxon-name-part> (<tp:taxon-name-part taxon-name-part-type="subgenus" reg="Dactylolabis">D.</tp:taxon-name-part>) <tp:taxon-name-part taxon-name-part-type="species" reg="dilatata">dilatata</tp:taxon-name-part></tp:taxon-name> (Loew, 1856) from the West Palearctic and <tp:taxon-name><tp:taxon-name-part taxon-name-part-type="genus" reg="Dactylolabis">D.</tp:taxon-name-part> (<tp:taxon-name-part taxon-name-part-type="subgenus" reg="Dactylolabis">D.</tp:taxon-name-part>) <tp:taxon-name-part taxon-name-part-type="species" reg="subdilatata">subdilatata</tp:taxon-name-part></tp:taxon-name> Starý, 1969 from Czechia in having similar wing markings and venation, but can be separated from the latter two species by posterior margin of <abbrev xmlns:xlink="http://www.w3.org/1999/xlink" xlink:title="ninth tergite" id="ABBRID0ETXAE" xlink:type="simple">9t</abbrev> with an M-shaped process and cercus shorter than hypogynial valve (Figs <xref ref-type="fig" rid="F4">13–16</xref>, <xref ref-type="fig" rid="F5">18</xref>, <xref ref-type="fig" rid="F5">19</xref>). In <tp:taxon-name><tp:taxon-name-part taxon-name-part-type="genus" reg="Dactylolabis">D.</tp:taxon-name-part> (<tp:taxon-name-part taxon-name-part-type="subgenus" reg="Dactylolabis">D.</tp:taxon-name-part>) <tp:taxon-name-part taxon-name-part-type="species" reg="dilatata">dilatata</tp:taxon-name-part></tp:taxon-name> and <tp:taxon-name><tp:taxon-name-part taxon-name-part-type="genus" reg="Dactylolabis">D.</tp:taxon-name-part> (<tp:taxon-name-part taxon-name-part-type="subgenus" reg="Dactylolabis">D.</tp:taxon-name-part>) <tp:taxon-name-part taxon-name-part-type="species" reg="subdilatata">subdilatata</tp:taxon-name-part></tp:taxon-name>, the posterior margin of <abbrev xmlns:xlink="http://www.w3.org/1999/xlink" xlink:title="ninth tergite" id="ABBRID0E6YAE" xlink:type="simple">9t</abbrev> lacks an M-shaped process and the cercus is longer than the hypogynial valve (Stary 1969: p. 125, figs 1, 4, 5, 8). The new species is somewhat similar to <tp:taxon-name><tp:taxon-name-part taxon-name-part-type="genus" reg="Dactylolabis">D.</tp:taxon-name-part> (<tp:taxon-name-part taxon-name-part-type="subgenus" reg="Dactylolabis">D.</tp:taxon-name-part>) <tp:taxon-name-part taxon-name-part-type="species" reg="dilatatoides">dilatatoides</tp:taxon-name-part></tp:taxon-name> Savchenko, 1978 from Kazakhstan in having similar wing markings, but can be separated from the latter by vein <italic>R<sub>2+3+4</sub></italic> as long as vein <italic>R<sub>2</sub></italic>, and posterior margin of <abbrev xmlns:xlink="http://www.w3.org/1999/xlink" xlink:title="ninth tergite" id="ABBRID0EZZAE" xlink:type="simple">9t</abbrev> with an M-shaped process (Figs <xref ref-type="fig" rid="F4">11</xref>, <xref ref-type="fig" rid="F4">17</xref>–<xref ref-type="fig" rid="F5">19</xref>). In <tp:taxon-name><tp:taxon-name-part taxon-name-part-type="genus" reg="Dactylolabis">D.</tp:taxon-name-part> (<tp:taxon-name-part taxon-name-part-type="subgenus" reg="Dactylolabis">D.</tp:taxon-name-part>) <tp:taxon-name-part taxon-name-part-type="species" reg="dilatatoides">dilatatoides</tp:taxon-name-part></tp:taxon-name>, vein <italic>R<sub>2+3+4</sub></italic> is almost absent and the posterior margin of <abbrev xmlns:xlink="http://www.w3.org/1999/xlink" xlink:title="ninth tergite" id="ABBRID0E21AE" xlink:type="simple">9t</abbrev> has a deep V-shaped notch (<xref ref-type="bibr" rid="B11">Savchenko 1978</xref>: p. 1176, fig. 1; p. 1177, fig. 3). The new species is somewhat similar to <tp:taxon-name><tp:taxon-name-part taxon-name-part-type="genus" reg="Dactylolabis">D.</tp:taxon-name-part> (<tp:taxon-name-part taxon-name-part-type="subgenus" reg="Dactylolabis">D.</tp:taxon-name-part>) <tp:taxon-name-part taxon-name-part-type="species" reg="laticellula">laticellula</tp:taxon-name-part></tp:taxon-name> Savchenko, 1978 from Russia in having similar wing venation, but can be separated from the latter by wing with brownish markings and posterior margin of <abbrev xmlns:xlink="http://www.w3.org/1999/xlink" xlink:title="ninth tergite" id="ABBRID0ER2AE" xlink:type="simple">9t</abbrev> with an M-shaped process (Figs <xref ref-type="fig" rid="F4">11</xref>, <xref ref-type="fig" rid="F4">17</xref>–<xref ref-type="fig" rid="F5">19</xref>). In <tp:taxon-name><tp:taxon-name-part taxon-name-part-type="genus" reg="Dactylolabis">D.</tp:taxon-name-part> (<tp:taxon-name-part taxon-name-part-type="subgenus" reg="Dactylolabis">D.</tp:taxon-name-part>) <tp:taxon-name-part taxon-name-part-type="species" reg="laticellula">laticellula</tp:taxon-name-part></tp:taxon-name>, the wing has no markings and the posterior margin of <abbrev xmlns:xlink="http://www.w3.org/1999/xlink" xlink:title="ninth tergite" id="ABBRID0EP3AE" xlink:type="simple">9t</abbrev> lacks an M-shaped process (<xref ref-type="bibr" rid="B11">Savchenko 1978</xref>: p. 1176, fig. 2; p. 1177, fig. 4).</p><fig id="F4" position="float" orientation="portrait"><object-id xmlns:xlink="http://www.w3.org/1999/xlink" content-type="doi" xlink:type="simple">10.3897/zookeys.1047.62033.figures11-17</object-id><object-id xmlns:xlink="http://www.w3.org/1999/xlink" content-type="arpha" xlink:type="simple">E10D7E65-4481-5AB3-8735-7D9E4EA09EE2</object-id><label>Figures 11–17.</label><caption><p><tp:taxon-name><tp:taxon-name-part taxon-name-part-type="genus" reg="Dactylolabis">Dactylolabis</tp:taxon-name-part> (<tp:taxon-name-part taxon-name-part-type="subgenus" reg="Dactylolabis">Dactylolabis</tp:taxon-name-part>) <tp:taxon-name-part taxon-name-part-type="species" reg="wudangensis">wudangensis</tp:taxon-name-part></tp:taxon-name> sp. nov. <bold>11</bold> male habitus, lateral view <bold>12</bold> male head and thorax, dorsal view <bold>13</bold> female habitus, lateral view <bold>14</bold> ovipositor, dorsal view <bold>15</bold> ovipositor, lateral view <bold>16</bold> ovipositor, ventral view <bold>17</bold> male right wing. Scale bars: 1 mm.</p></caption><graphic xmlns:xlink="http://www.w3.org/1999/xlink" xlink:href="zookeys-1047-091-g004.jpg" position="float" orientation="portrait" xlink:type="simple" id="oo_560364.jpg"><uri content-type="original_file" xlink:type="simple">https://binary.pensoft.net/fig/560364</uri></graphic></fig><fig id="F5" position="float" orientation="portrait"><object-id xmlns:xlink="http://www.w3.org/1999/xlink" content-type="doi" xlink:type="simple">10.3897/zookeys.1047.62033.figures18-21</object-id><object-id xmlns:xlink="http://www.w3.org/1999/xlink" content-type="arpha" xlink:type="simple">28949D59-E4C4-54A1-B164-376A0DF80E86</object-id><label>Figures 18–21.</label><caption><p><tp:taxon-name><tp:taxon-name-part taxon-name-part-type="genus" reg="Dactylolabis">Dactylolabis</tp:taxon-name-part> (<tp:taxon-name-part taxon-name-part-type="subgenus" reg="Dactylolabis">Dactylolabis</tp:taxon-name-part>) <tp:taxon-name-part taxon-name-part-type="species" reg="wudangensis">wudangensis</tp:taxon-name-part></tp:taxon-name> sp. nov., male <bold>18</bold> hypopygium, dorsal view <bold>19</bold> hypopygium, ventral view <bold>20</bold> aedeagal complex, dorsal view <bold>21</bold> aedeagal complex, ventral view. Scale bars: 1 mm (<bold>18, 19</bold>); 0.5 mm (<bold>20, 21</bold>).</p></caption><graphic xmlns:xlink="http://www.w3.org/1999/xlink" xlink:href="zookeys-1047-091-g005.jpg" position="float" orientation="portrait" xlink:type="simple" id="oo_560365.jpg"><uri content-type="original_file" xlink:type="simple">https://binary.pensoft.net/fig/560365</uri></graphic></fig></tp:treatment-sec><tp:treatment-sec><!--Section generated to contain objects referenced in tp:taxon-treatment.--><fig id="F3" position="float" orientation="portrait"><object-id xmlns:xlink="http://www.w3.org/1999/xlink" content-type="doi" xlink:type="simple">10.3897/zookeys.1047.62033.figures8-10</object-id><object-id xmlns:xlink="http://www.w3.org/1999/xlink" content-type="arpha" xlink:type="simple">047C5955-1CC9-5404-A88C-DA5E9E0ACF10</object-id><label>Figures 8–10.</label><caption><p><tp:taxon-name><tp:taxon-name-part taxon-name-part-type="genus" reg="Dactylolabis">Dactylolabis</tp:taxon-name-part> (<tp:taxon-name-part taxon-name-part-type="subgenus" reg="Dactylolabis">Dactylolabis</tp:taxon-name-part>) <tp:taxon-name-part taxon-name-part-type="species" reg="mokanica">mokanica</tp:taxon-name-part></tp:taxon-name> Alexander, 1940, male <bold>8</bold> habitus, lateral view <bold>9</bold> head and thorax, dorsal view <bold>10</bold> left wing.</p></caption><graphic xmlns:xlink="http://www.w3.org/1999/xlink" xlink:href="zookeys-1047-091-g003.jpg" position="float" orientation="portrait" xlink:type="simple" id="oo_560363.jpg"><uri content-type="original_file" xlink:type="simple">https://binary.pensoft.net/fig/560363</uri></graphic></fig></tp:treatment-sec><ref-list><ref id="B2"><mixed-citation xmlns:xlink="http://www.w3.org/1999/xlink" xlink:type="simple"><person-group><name name-style="western"><surname>Alexander</surname><given-names>CP</given-names></name></person-group> (<year>1940</year>) <article-title>New or little-known <tp:taxon-name><tp:taxon-name-part taxon-name-part-type="family">Tipulidae</tp:taxon-name-part></tp:taxon-name> from eastern China. Part III.</article-title><source>Notes d’Entomologie Chinoise</source><volume>8</volume>: <fpage>1</fpage>–<lpage>28</lpage>.</mixed-citation></ref><ref id="B11"><mixed-citation xmlns:xlink="http://www.w3.org/1999/xlink" xlink:type="simple"><person-group><name name-style="western"><surname>Savchenko</surname><given-names>EN</given-names></name></person-group> (<year>1978</year>) <article-title>New or little-known limoniid-flies (<tp:taxon-name><tp:taxon-name-part taxon-name-part-type="order">Diptera</tp:taxon-name-part></tp:taxon-name>, <tp:taxon-name><tp:taxon-name-part taxon-name-part-type="family">Limoniidae</tp:taxon-name-part></tp:taxon-name>) from the USSR. 2. Genus <tp:taxon-name><tp:taxon-name-part taxon-name-part-type="genus">Dactylolabis</tp:taxon-name-part></tp:taxon-name>, nominative subgenus.</article-title><source>Zoologicheskiy Zhurnal</source><volume>57</volume>: <fpage>1175</fpage>–<lpage>1188</lpage>.</mixed-citation></ref></ref-list></tp:taxon-treatment>
